# Supplementary material for: Polygenic risk scores for major depressive disorder and neuroticism as predictors of antidepressant response: Meta-analysis of three treatment cohorts
Source: PLoS One. 2018 Sep 21;13(9):e0203896. doi: 10.1371/journal.pone.0203896 (PMC6150505; doi:10.1371/journal.pone.0203896)
Supplement: S1 Table — (XLSX) [file pone.0203896.s001.xlsx]

## Sheet: S1 Table
cohort	AMPS 1 and 2			GENDEP			Absolute difference
	PRS	p value cut off	number of SNP	PRS	p value cut off	number of SNP
	MDD	5*10-8	24	MDD	5*10-8	24	0
		5*10-5	1096		5*10-5	1216	120
		0.01	91778		0.01	115428	23650
		0.05	400714		0.05	505328	104614
		0.1	757322		0.1	955156	197834
		0.5	3275666		0.5	4162482	886816
	Neuroticism	5*10-8	2066	Neuroticism	5*10-8	1938	128
		5*10-5	9760		5*10-5	8016	1744
		0.01	183022		0.01	167242	15780
		0.05	613656		0.05	588642	25014
		0.1	1057592		0.1	1036136	21456
		0.5	3951360		0.5	4060670	109310
