# Supplementary material for: Polygenic risk scores for major depressive disorder and neuroticism as predictors of antidepressant response: Meta-analysis of three treatment cohorts
Source: PLoS One. 2018 Sep 21;13(9):e0203896. doi: 10.1371/journal.pone.0203896 (PMC6150505; doi:10.1371/journal.pone.0203896)
Supplement: S2 Table — (XLSX) [file pone.0203896.s002.xlsx]

## Sheet: S2 Table
Time point (week)	predictor	P	Beta	SE	T stat	R2
4	mdd p<5*10-8	0.24	-0.014	0.0118	-1.17	0.01
	mdd p<5*10-5	0.03	-0.013	0.0122	-1.05	0.008
	mdd p<0.01	0.57	-0.007	0.0122	-0.571	0.002
	mdd p<0.05	0.43	-0.0096	0.012	-0.799	0.005
	mdd p<0.1	0.4	-0.011	0.0125	-0.853	0.005
	mdd p<0.5	0.12	-0.02	0.0127	-1.58	0.017
8	mdd p<5*10-8	0.19	-0.015	0.0116	-1.31	0.012
	mdd p<5*10-5	0.18	-0.017	0.0122	-1.35	0.013
	mdd p<0.01	0.14	-0.016	0.0107	-1.48	0.015
	mdd p<0.05	0.49	-0.0077	0.0111	-0.695	0.003
	mdd p<0.1	0.47	-0.0078	0.0108	-0.72	0.004
	mdd p<0.5	0.11	-0.018	0.0111	-1.59	0.017
4	neuroticism p<5*10-8	0.77	-0.0036	0.0125	-0.288	0.0006
	neuroticism p<5*10-5	0.46	-0.0095	0.0128	-0.744	0.004
	neuroticism p<0.01	0.85	-0.0024	0.0126	-0.192	0.0003
	neuroticism p<0.05	0.39	-0.011	0.0124	-0.87	0.005
	neuroticism p<0.1	0.7	-0.0048	0.0124	-0.385	0.001
	neuroticism p<0.5	0.44	0.0091	0.0118	0.769	0.004
8	neuroticism p<5*10-8	0.88	-0.0017	0.0115	-0.146	0.0002
	neuroticism p<5*10-5	0.87	-0.0018	0.0115	-0.159	0.0002
	neuroticism p<0.01	0.68	-0.0049	0.0117	-0.42	0.001
	neuroticism p<0.05	0.17	-0.016	0.0116	-1.39	0.013
	neuroticism p<0.1	0.15	-0.016	0.0113	-1.43	0.015
	neuroticism p<0.5	0.95	0.0007	0.0105	0.0661	3e-05
