# Supplementary material for: Polygenic risk scores for major depressive disorder and neuroticism as predictors of antidepressant response: Meta-analysis of three treatment cohorts
Source: PLoS One. 2018 Sep 21;13(9):e0203896. doi: 10.1371/journal.pone.0203896 (PMC6150505; doi:10.1371/journal.pone.0203896)
Supplement: S3 Table — (XLSX) [file pone.0203896.s003.xlsx]

## Sheet: S3 Table
Time point (week)	predictor	P	Beta	SE	T stat	R2
4	mdd p<5*10-8	0.8	0.004	0.02	0.25	0.001
	mdd p<5*10-5	0.09	-0.03	0.02	-1.73	0.039
	mdd p<0.01	0.06	-0.03	0.02	-1.93	0.066
	mdd p<0.05	0.32	-0.01	0.01	-1.01	0.018
	mdd p<0.1	0.6	-0.01	0.02	-0.52	0.005
	mdd p<0.5	0.58	-0.01	0.02	-0.55	0.005
8	mdd p<5*10-8	0.78	-0.01	0.02	-0.28	0.001
	mdd p<5*10-5	0.25	-0.02	0.02	-1.18	0.024
	mdd p<0.01	0.78	-0.01	0.02	-0.28	0.001
	mdd p<0.05	0.23	-0.02	0.02	-1.22	0.027
	mdd p<0.1	0.4	-0.02	0.02	-0.84	0.011
	mdd p<0.5	0.15	-0.03	0.02	-1.45	0.037
4	neuroticism p<5*10-8	0.2	-0.03	0.02	-1.3	0.03
	neuroticism p<5*10-5	0.37	-0.01	0.02	-0.91	0.01
	neuroticism p<0.01	0.079	-0.03	0.02	-1.79	0.06
	neuroticism p<0.05	0.14	-0.03	0.02	-1.49	0.04
	neuroticism p<0.1	0.28	-0.02	0.02	-1.1	0.02
	neuroticism p<0.5	0.019	-0.04	0.02	-2.42	0.099
8	neuroticism p<5*10-8	0.32	-0.02	0.02	-1	0.016
	neuroticism p<5*10-5	0.28	-0.02	0.02	-1.09	0.019
	neuroticism p<0.01	0.07	-0.03	0.02	-1.82	0.05
	neuroticism p<0.05	0.62	-0.01	0.02	-0.49	0.004
	neuroticism p<0.1	0.52	-0.01	0.02	-0.64	0.007
	neuroticism p<0.5	0.02	-0.04	0.02	-2.26	0.08
