# Supplementary material for: Polygenic risk scores for major depressive disorder and neuroticism as predictors of antidepressant response: Meta-analysis of three treatment cohorts
Source: PLoS One. 2018 Sep 21;13(9):e0203896. doi: 10.1371/journal.pone.0203896 (PMC6150505; doi:10.1371/journal.pone.0203896)
Supplement: S4 Table — (XLSX) [file pone.0203896.s004.xlsx]

## Sheet: S4Table
Time point (week)	predictor	P	Beta	SE	T stat	R2
4	mdd p<5*10-8	0.77	0.004	0.013	0.3	0.0008
	mdd p<5*10-5	0.06	-0.02	0.013	-1.9	0.026
	mdd p<0.01	0.77	0.003	0.012	0.3	0.0007
	mdd p<0.05	0.51	0.008	0.012	0.66	0.003
	mdd p<0.1	0.62	0.006	0.013	0.5	0.002
	mdd p<0.5	0.52	0.009	0.013	0.64	0.003
8	mdd p<5*10-8	0.18	0.019	0.014	1.35	0.02
	mdd p<5*10-5	0.49	-0.012	0.017	-0.69	0.004
	mdd p<0.01	0.73	0.006	0.017	0.35	0.001
	mdd p<0.05	0.28	0.018	0.017	1.08	0.009
	mdd p<0.1	0.43	0.013	0.016	0.8	0.005
	mdd p<0.5	0.2	0.02	0.016	1.29	0.01
4	neuroticism p<5*10-8	0.71	-0.004	0.011	-0.37	0.001
	neuroticism p<5*10-5	0.62	-0.006	0.012	-0.5	0.002
	neuroticism p<0.01	0.29	-0.013	0.012	-1.06	0.009
	neuroticism p<0.05	0.97	-0.001	0.012	-0.04	1e-05
	neuroticism p<0.1	0.33	-0.01	0.012	-0.97	0.008
	neuroticism p<0.5	0.61	-0.006	0.012	-0.5	0.002
8	neuroticism p<5*10-8	0.99	0.0001	0.012	0.005	2e-07
	neuroticism p<5*10-5	0.97	0.0005	0.013	0.04	1e-05
	neuroticism p<0.01	0.92	0.002	0.018	0.095	8e-05
	neuroticism p<0.05	0.36	-0.012	0.013	-0.91	0.007
	neuroticism p<0.1	0.15	-0.019	0.013	-1.47	0.02
	neuroticism p<0.5	0.43	-0.01	0.013	-0.79	0.005
