# Supplementary material for: Polygenic risk scores for major depressive disorder and neuroticism as predictors of antidepressant response: Meta-analysis of three treatment cohorts
Source: PLoS One. 2018 Sep 21;13(9):e0203896. doi: 10.1371/journal.pone.0203896 (PMC6150505; doi:10.1371/journal.pone.0203896)
Supplement: S5 Table — (XLSX) [file pone.0203896.s005.xlsx]

## Sheet: S5Table
outcome	PRS	beta	SE	Z	P	ci.lb	ci.ub	I2
% drop in 4 weeks	MDD p < 5*10-8	-0.004	0.008	-0.49	0.63	-0.02	0.01	0
	MDD p < 5*10-5	-0.021	0.008	-2.63	0.01	-0.04	-0.01	0
	MDD p < 0.01	-0.009	0.009	-1	0.32	-0.03	0.01	28.2
	MDD p < 0.05	-0.004	0.007	-0.61	0.54	-0.02	0.01	0
	MDD p < 0.1	-0.004	0.008	-0.48	0.63	-0.02	0.01	0
	MDD p < 0.5	-0.007	0.009	-0.77	0.44	-0.02	0.01	21.6
% drop in 8 weeks	MDD p < 5*10-8	-0.001	0.012	-0.09	0.93	-0.02	0.02	45.3
	MDD p < 5*10-5	-0.017	0.009	-1.86	0.06	-0.03	0	0
	MDD p < 0.01	-0.009	0.008	-1.08	0.28	-0.02	0.01	0
	MDD p < 0.05	-0.004	0.01	-0.36	0.72	-0.02	0.02	23.9
	MDD p < 0.1	-0.004	0.008	-0.5	0.62	-0.02	0.01	0
	MDD p < 0.5	-0.008	0.014	-0.58	0.57	-0.04	0.02	61.5
% drop in 4 weeks	N p < 5*10-8	-0.007	0.008	-0.94	0.35	-0.02	0.01	0
	N p < 5*10-5	-0.009	0.008	-1.17	0.24	-0.02	0.01	0
	N p < 0.01	-0.012	0.008	-1.56	0.12	-0.03	0	3
	N p < 0.05	-0.009	0.008	-1.17	0.24	-0.02	0.01	0
	N p < 0.1	-0.01	0.008	-1.33	0.18	-0.03	0	0
	N p < 0.5	-0.011	0.015	-0.75	0.45	-0.04	0.02	70.4
% drop in 8 weeks	N p < 5*10-8	-0.004	0.008	-0.49	0.62	-0.02	0.01	0
	N p < 5*10-5	-0.004	0.008	-0.55	0.58	-0.02	0.01	0
	N p < 0.01	-0.01	0.009	-1.09	0.27	-0.03	0.01	2.3
	N p < 0.05	-0.013	0.008	-1.7	0.09	-0.03	0	0
	N p < 0.1	-0.017	0.008	-2.13	0.03	-0.03	0	0
	N p < 0.5	-0.013	0.011	-1.2	0.23	-0.03	0.01	48
